# Supplementary material for: Characteristic analysis of adverse reactions of histone deacetylase inhibitors based on WHO-VigiAccess
Source: Front Pharmacol. 2025 Mar 18;16:1563797. doi: 10.3389/fphar.2025.1563797 (PMC11959061; doi:10.3389/fphar.2025.1563797)
Supplement: Supplementary file 1 [file DataSheet1.xlsx]

## Sheet: ageGroup
Description	Count
2 - 11 years	5
12 - 17 years	6
18 - 44 years	159
45 - 64 years	261
65 - 74 years	113
≥ 75 years	251
Unknown	1

## Sheet: Continent
Description	Count
Americas	1
Asia	795

## Sheet: Sex
Description	Count
Female	355
Male	429
Unknown	12

## Sheet: Year
Description	Count
2024	22
2023	25
2022	24
2021	17
2020	139
2019	266
2018	122
2017	171
2016	10

## Sheet: Sheet1
soc_code	soc_english	soc_chinese	hlt_code	hlt_english	hlt_chinese	hlgt_code	hlgt_english	hlgt_chinese	pt_code	pt_english	pt_chinese	Count
10005329	Blood and lymphatic system disorders	血液及淋巴系统疾病	10043555	Thrombocytopenias	各种血小板减少症	10035534	Platelet disorders	血小板类疾病	10043554	Thrombocytopenia	血小板减少症	469
10005329	Blood and lymphatic system disorders	血液及淋巴系统疾病	10002067	Anaemias NEC	各种贫血（不另分类）	10002086	Anaemias nonhaemolytic and marrow depression	非溶血性贫血及骨髓抑制	10002034	Anaemia	贫血	327
10005329	Blood and lymphatic system disorders	血液及淋巴系统疾病	10026847	Marrow depression and hypoplastic anaemias	骨髓抑制和增生不良性贫血	10002086	Anaemias nonhaemolytic and marrow depression	非溶血性贫血及骨髓抑制	10028584	Myelosuppression	骨髓抑制	51
10005329	Blood and lymphatic system disorders	血液及淋巴系统疾病	10038144	Red blood cell abnormal findings NEC	各种红细胞异常发现（不另分类）	10038158	Red blood cell disorders	红血球类疾病	10015287	Erythropenia	红细胞减少症	10
10005329	Blood and lymphatic system disorders	血液及淋巴系统疾病	10029355	Neutropenias	各种嗜中性白细胞减少症	10047954	White blood cell disorders	白血球类疾病	10018687	Granulocytopenia	粒细胞减少症	7
10005329	Blood and lymphatic system disorders	血液及淋巴系统疾病	10026847	Marrow depression and hypoplastic anaemias	骨髓抑制和增生不良性贫血	10002086	Anaemias nonhaemolytic and marrow depression	非溶血性贫血及骨髓抑制	10033661	Pancytopenia	全血细胞减少症	4
10005329	Blood and lymphatic system disorders	血液及淋巴系统疾病	10029355	Neutropenias	各种嗜中性白细胞减少症	10047954	White blood cell disorders	白血球类疾病	10029354	Neutropenia	中性粒细胞减少症	3
10005329	Blood and lymphatic system disorders	血液及淋巴系统疾病	10026847	Marrow depression and hypoplastic anaemias	骨髓抑制和增生不良性贫血	10002086	Anaemias nonhaemolytic and marrow depression	非溶血性贫血及骨髓抑制	10058956	Bicytopenia	双系血细胞减少症	2
10005329	Blood and lymphatic system disorders	血液及淋巴系统疾病	10029355	Neutropenias	各种嗜中性白细胞减少症	10047954	White blood cell disorders	白血球类疾病	10016288	Febrile neutropenia	发热性中性粒细胞减少症	2
10005329	Blood and lymphatic system disorders	血液及淋巴系统疾病	10024385	Leukopenias NEC	各种白细胞减少症（不另分类）	10047954	White blood cell disorders	白血球类疾病	10025327	Lymphopenia	淋巴细胞减少症	2
10005329	Blood and lymphatic system disorders	血液及淋巴系统疾病	10053567	Coagulopathies	各种凝血功能障碍	10064477	Coagulopathies and bleeding diatheses (excl thrombocytopenic)	凝血功能障碍和易出血类疾病（血小板减少症除外）	10009802	Coagulopathy	凝血障碍	1
10005329	Blood and lymphatic system disorders	血液及淋巴系统疾病	10053567	Coagulopathies	各种凝血功能障碍	10064477	Coagulopathies and bleeding diatheses (excl thrombocytopenic)	凝血功能障碍和易出血类疾病（血小板减少症除外）	10013442	Disseminated intravascular coagulation	弥散性血管内凝血	1
10005329	Blood and lymphatic system disorders	血液及淋巴系统疾病	10024379	Leukocytoses NEC	各种白细胞增多症（不另分类）	10047954	White blood cell disorders	白血球类疾病	10024378	Leukocytosis	白细胞增多症	1
10007541	Cardiac disorders	心脏器官疾病	10037908	Rate and rhythm disorders NEC	心率和节律异常（不另分类）	10007521	Cardiac arrhythmias	心律失常类疾病	10043071	Tachycardia	心动过速	48
10007541	Cardiac disorders	心脏器官疾病	10019281	Heart failures NEC	各种心衰（不另分类）	10019280	Heart failures	各类心脏衰竭	10007554	Cardiac failure	心力衰竭	10
10007541	Cardiac disorders	心脏器官疾病	10037908	Rate and rhythm disorders NEC	心率和节律异常（不另分类）	10007521	Cardiac arrhythmias	心律失常类疾病	10006093	Bradycardia	心动过缓	7
10007541	Cardiac disorders	心脏器官疾病	10007609	Cardiac signs and symptoms NEC	各种心脏体征和症状（不另分类）	10082206	Cardiac disorders, signs and symptoms NEC	心脏相关疾病、症状和体征（不另分类）	10033557	Palpitations	心悸	3
10007541	Cardiac disorders	心脏器官疾病	10037908	Rate and rhythm disorders NEC	心率和节律异常（不另分类）	10007521	Cardiac arrhythmias	心律失常类疾病	10003119	Arrhythmia	心律失常	2
10007541	Cardiac disorders	心脏器官疾病	10034469	Pericardial disorders NEC	各种心包异常（不另分类）	10034468	Pericardial disorders	心包类疾病	10034474	Pericardial effusion	心包积液	1
10013993	Ear and labyrinth disorders	耳及迷路类疾病	10011879	Hearing losses	各种听力丧失	10019243	Hearing disorders	听力障碍类疾病	10048865	Hypoacusis	听觉减退	1
10013993	Ear and labyrinth disorders	耳及迷路类疾病	10022398	Inner ear signs and symptoms	各种内耳症状和体征	10022396	Inner ear and VIIIth cranial nerve disorders	内耳及第八颅神经类疾病	10047340	Vertigo	眩晕	1
10017947	Gastrointestinal disorders	胃肠系统疾病	10028817	Nausea and vomiting symptoms	恶心和呕吐症状	10018012	Gastrointestinal signs and symptoms	胃肠道系统症状和体征	10028813	Nausea	恶心	178
10017947	Gastrointestinal disorders	胃肠系统疾病	10028817	Nausea and vomiting symptoms	恶心和呕吐症状	10018012	Gastrointestinal signs and symptoms	胃肠道系统症状和体征	10047700	Vomiting	呕吐	177
10017947	Gastrointestinal disorders	胃肠系统疾病	10012736	Diarrhoea (excl infective)	各种腹泻（不包括感染性的）	10017977	Gastrointestinal motility and defaecation conditions	胃肠运动及排便状况	10012735	Diarrhoea	腹泻	99
10017947	Gastrointestinal disorders	胃肠系统疾病	10017926	Gastrointestinal and abdominal pains (excl oral and throat)	胃肠道和腹部疼痛（不包括口腔和咽喉）	10018012	Gastrointestinal signs and symptoms	胃肠道系统症状和体征	10000081	Abdominal pain	腹痛	6
10017947	Gastrointestinal disorders	胃肠系统疾病	10016770	Flatulence, bloating and distension	肠胃胀气、气胀和膨胀	10018012	Gastrointestinal signs and symptoms	胃肠道系统症状和体征	10000060	Abdominal distension	腹胀	2
10017947	Gastrointestinal disorders	胃肠系统疾病	10017933	Gastrointestinal atonic and hypomotility disorders NEC	各种胃肠道弛缓和动力不足性疾病（不另分类）	10017977	Gastrointestinal motility and defaecation conditions	胃肠运动及排便状况	10010774	Constipation	便秘	1
10017947	Gastrointestinal disorders	胃肠系统疾病	10030975	Oral dryness and saliva altered	口腔干燥和唾液改变	10039404	Salivary gland conditions	唾液腺疾病类	10013781	Dry mouth	口干	1
10017947	Gastrointestinal disorders	胃肠系统疾病	10017948	Gastrointestinal disorders NEC	各种胃肠疾病（不另分类）	10017943	Gastrointestinal conditions NEC	胃肠类疾病（不另分类）	10017944	Gastrointestinal disorder	胃肠疾病	1
10017947	Gastrointestinal disorders	胃肠系统疾病	10017933	Gastrointestinal atonic and hypomotility disorders NEC	各种胃肠道弛缓和动力不足性疾病（不另分类）	10017977	Gastrointestinal motility and defaecation conditions	胃肠运动及排便状况	10017885	Gastrooesophageal reflux disease	胃食管反流病	1
10017947	Gastrointestinal disorders	胃肠系统疾病	10055797	Gingival haemorrhages	各种牙龈出血	10044018	Dental and gingival conditions	牙齿和牙龈类疾病	10018276	Gingival bleeding	牙龈出血	1
10017947	Gastrointestinal disorders	胃肠系统疾病	10017958	Non-site specific gastrointestinal haemorrhages	部位不明的胃肠出血	10017959	Gastrointestinal haemorrhages NEC	胃肠系统出血（不另分类）	10018836	Haematochezia	便血	1
10017947	Gastrointestinal disorders	胃肠系统疾病	10031021	Oral soft tissue signs and symptoms	口部软组织症状和体征	10031013	Oral soft tissue conditions	口腔软组织类疾病	10031009	Oral pain	口腔疼痛	1
10017947	Gastrointestinal disorders	胃肠系统疾病	10034371	Peptic ulcers and perforation	消化溃疡和穿孔	10018027	Gastrointestinal ulceration and perforation	胃肠溃疡及穿孔	10034354	Peptic ulcer perforation	消化性溃疡穿孔	1
10017947	Gastrointestinal disorders	胃肠系统疾病	10042129	Stomatitis and ulceration	口腔黏膜炎和溃疡	10031013	Oral soft tissue conditions	口腔软组织类疾病	10042128	Stomatitis	口腔黏膜炎	1
10018065	General disorders and administration site conditions	全身性疾病及给药部位各种反应	10003550	Asthenic conditions	虚弱状态	10018073	General system disorders NEC	全身系统疾病（不另分类）	10003549	Asthenia	虚弱	283
10018065	General disorders and administration site conditions	全身性疾病及给药部位各种反应	10003550	Asthenic conditions	虚弱状态	10018073	General system disorders NEC	全身系统疾病（不另分类）	10016256	Fatigue	疲劳	273
10018065	General disorders and administration site conditions	全身性疾病及给药部位各种反应	10016286	Febrile disorders	发热疾病	10005908	Body temperature conditions	体温状况类	10037660	Pyrexia	发热	104
10018065	General disorders and administration site conditions	全身性疾病及给药部位各种反应	10030113	Oedema NEC	各种水肿（不另分类）	10018073	General system disorders NEC	全身系统疾病（不另分类）	10030095	Oedema	水肿	3
10018065	General disorders and administration site conditions	全身性疾病及给药部位各种反应	10030113	Oedema NEC	各种水肿（不另分类）	10018073	General system disorders NEC	全身系统疾病（不另分类）	10030124	Oedema peripheral	外周水肿	3
10018065	General disorders and administration site conditions	全身性疾病及给药部位各种反应	10033372	Pain and discomfort NEC	疼痛和不适（不另分类）	10018073	General system disorders NEC	全身系统疾病（不另分类）	10008479	Chest pain	胸痛	1
10018065	General disorders and administration site conditions	全身性疾病及给药部位各种反应	10028114	Mucosal findings abnormal	各种粘膜异常	10018073	General system disorders NEC	全身系统疾病（不另分类）	10028116	Mucosal inflammation	粘膜炎症	1
10018065	General disorders and administration site conditions	全身性疾病及给药部位各种反应	10033372	Pain and discomfort NEC	疼痛和不适（不另分类）	10018073	General system disorders NEC	全身系统疾病（不另分类）	10033371	Pain	疼痛	1
10019805	Hepatobiliary disorders	肝胆系统疾病	10019661	Hepatic enzymes and function abnormalities	肝酶和肝功能异常	10019654	Hepatic and hepatobiliary disorders	肝脏及肝胆类疾病	10019670	Hepatic function abnormal	肝功能异常	8
10019805	Hepatobiliary disorders	肝胆系统疾病	10019833	Hepatocellular damage and hepatitis NEC	肝细胞损害和肝炎（不另分类）	10019654	Hepatic and hepatobiliary disorders	肝脏及肝胆类疾病	10019717	Hepatitis	肝炎	1
10019805	Hepatobiliary disorders	肝胆系统疾病	10008636	Cholestasis and jaundice	胆汁淤积和黄疸类病症	10019654	Hepatic and hepatobiliary disorders	肝脏及肝胆类疾病	10020578	Hyperbilirubinaemia	高胆红素血症	1
10019805	Hepatobiliary disorders	肝胆系统疾病	10019833	Hepatocellular damage and hepatitis NEC	肝细胞损害和肝炎（不另分类）	10019654	Hepatic and hepatobiliary disorders	肝脏及肝胆类疾病	10067125	Liver injury	肝损伤	1
10021881	Infections and infestations	感染及侵染类疾病	10025101	Lower respiratory tract and lung infections	下呼吸道和肺部感染	10021879	Infections - pathogen unspecified	感染 - 未指明病原	10035664	Pneumonia	感染性肺炎	28
10021881	Infections and infestations	感染及侵染类疾病	10025101	Lower respiratory tract and lung infections	下呼吸道和肺部感染	10021879	Infections - pathogen unspecified	感染 - 未指明病原	10006451	Bronchitis	支气管炎	1
10021881	Infections and infestations	感染及侵染类疾病	10015107	Epstein-Barr viral infections	EB 病毒感染	10047438	Viral infectious disorders	病毒感染性疾病	10015108	Epstein-barr virus infection	EB病毒感染	1
10021881	Infections and infestations	感染及侵染类疾病	10017536	Fungal infections NEC	各种真菌感染（不另分类）	10017528	Fungal infectious disorders	真菌感染性疾病	10017533	Fungal infection	真菌感染	1
10021881	Infections and infestations	感染及侵染类疾病	10017967	Abdominal and gastrointestinal infections	腹部和胃肠道感染	10021879	Infections - pathogen unspecified	感染 - 未指明病原	10017888	Gastroenteritis	胃肠炎	1
10021881	Infections and infestations	感染及侵染类疾病	10017967	Abdominal and gastrointestinal infections	腹部和胃肠道感染	10021879	Infections - pathogen unspecified	感染 - 未指明病原	10017964	Gastrointestinal infection	胃肠感染	1
10021881	Infections and infestations	感染及侵染类疾病	10019972	Herpes viral infections	各种疱疹病毒感染	10047438	Viral infectious disorders	病毒感染性疾病	10019973	Herpes virus infection	疱疹病毒感染	1
10021881	Infections and infestations	感染及侵染类疾病	10019972	Herpes viral infections	各种疱疹病毒感染	10047438	Viral infectious disorders	病毒感染性疾病	10019974	Herpes zoster	带状疱疹	1
10021881	Infections and infestations	感染及侵染类疾病	10021902	Infections NEC	各种感染（不另分类）	10021879	Infections - pathogen unspecified	感染 - 未指明病原	10021789	Infection	感染	1
10021881	Infections and infestations	感染及侵染类疾病	10040054	Sepsis, bacteraemia, viraemia and fungaemia NEC	脓毒症、菌血症、病毒血症和真菌血症（不另分类）	10021879	Infections - pathogen unspecified	感染 - 未指明病原	10040047	Sepsis	脓毒症	1
10022117	Injury, poisoning and procedural complications	各类损伤、中毒及操作并发症	10027677	Fractures and dislocations NEC	骨折和脱臼（不另分类）	10005942	Bone and joint injuries	骨骼及关节损伤	10017076	Fracture	骨折	1
10022891	Investigations	各类检查	10047938	White blood cell analyses	各种白细胞分析	10018851	Haematology investigations (incl blood groups)	血液类检查（包括血型）	10029366	Neutrophil count decreased	中性粒细胞计数降低	428
10022891	Investigations	各类检查	10047938	White blood cell analyses	各种白细胞分析	10018851	Haematology investigations (incl blood groups)	血液类检查（包括血型）	10047942	White blood cell count decreased	白细胞计数降低	74
10022891	Investigations	各类检查	10087057	Hepatobiliary function diagnostic procedures	肝胆功能诊断性操作	10019809	Hepatobiliary investigations	肝胆系统检查	10001551	Alanine aminotransferase increased	丙氨酸氨基转移酶升高	69
10022891	Investigations	各类检查	10087057	Hepatobiliary function diagnostic procedures	肝胆功能诊断性操作	10019809	Hepatobiliary investigations	肝胆系统检查	10003481	Aspartate aminotransferase increased	天门冬氨酸氨基转移酶升高	56
10022891	Investigations	各类检查	10038454	Renal function analyses	各种肾功能分析	10038362	Renal and urinary tract investigations and urinalyses	肾脏、泌尿道检查及尿液分析	10005483	Blood creatinine increased	血肌酐升高	20
10022891	Investigations	各类检查	10053104	ECG investigations	各种心电图检查	10007512	Cardiac and vascular investigations (excl enzyme tests)	心血管检查（不包括酶检测）	10014387	Electrocardiogram qt prolonged	心电图 QT 间期延长	18
10022891	Investigations	各类检查	10038148	Red blood cell analyses	各种红细胞分析	10018851	Haematology investigations (incl blood groups)	血液类检查（包括血型）	10018884	Haemoglobin decreased	血红蛋白降低	9
10022891	Investigations	各类检查	10087057	Hepatobiliary function diagnostic procedures	肝胆功能诊断性操作	10019809	Hepatobiliary investigations	肝胆系统检查	10005364	Blood bilirubin increased	血胆红素升高	6
10022891	Investigations	各类检查	10036998	Protein analyses NEC	蛋白分析（不另分类）	10037000	Protein and chemistry analyses NEC	蛋白分析及化检（不另分类）	10005287	Blood albumin decreased	血白蛋白降低	2
10022891	Investigations	各类检查	10087057	Hepatobiliary function diagnostic procedures	肝胆功能诊断性操作	10019809	Hepatobiliary investigations	肝胆系统检查	10054889	Transaminases increased	转氨酶升高	2
10022891	Investigations	各类检查	10040768	Skeletal and cardiac muscle analyses	骨和心肌分析检验	10014938	Enzyme investigations NEC	酶检查（不另分类）	10005470	Blood creatine phosphokinase increased	血肌酸磷酸激酶升高	1
10022891	Investigations	各类检查	10009728	Coagulation and bleeding analyses	凝血和出血分析	10018851	Haematology investigations (incl blood groups)	血液类检查（包括血型）	10005520	Blood fibrinogen decreased	血纤维蛋白原降低	1
10022891	Investigations	各类检查	10047110	Vascular tests NEC (incl blood pressure)	各种血管检查（不另分类）（包括血压）	10007512	Cardiac and vascular investigations (excl enzyme tests)	心血管检查（不包括酶检测）	10005734	Blood pressure decreased	血压降低	1
10022891	Investigations	各类检查	10053104	ECG investigations	各种心电图检查	10007512	Cardiac and vascular investigations (excl enzyme tests)	心血管检查（不包括酶检测）	10014363	Electrocardiogram abnormal	心电图异常	1
10022891	Investigations	各类检查	10021477	Immunoglobulin analyses	免疫球蛋白分析	10021505	Immunology and allergy investigations	免疫及过敏类检查	10021499	Immunoglobulins decreased	免疫球蛋白减少	1
10022891	Investigations	各类检查	10005536	Blood gas and acid base analyses	血气和酸碱分析	10027432	Metabolic, nutritional and blood gas investigations	代谢、营养和血气检查	10033318	Oxygen saturation decreased	血氧饱和度降低	1
10022891	Investigations	各类检查	10035523	Platelet analyses	血小板分析	10018851	Haematology investigations (incl blood groups)	血液类检查（包括血型）	10035528	Platelet count decreased	血小板计数降低	1
10022891	Investigations	各类检查	10009728	Coagulation and bleeding analyses	凝血和出血分析	10018851	Haematology investigations (incl blood groups)	血液类检查（包括血型）	10037063	Prothrombin time prolonged	凝血酶原时间延长	1
10022891	Investigations	各类检查	10071941	Physical examination procedures and organ system status	体检步骤和器官系统状态	10071940	Physical examination and organ system status topics	体检和器官系统状态主题	10047895	Weight decreased	体重降低	1
10027433	Metabolism and nutrition disorders	代谢及营养类疾病	10003022	Appetite disorders	各种食欲障碍	10003018	Appetite and general nutritional disorders	食欲及一般性营养障碍	10061428	Decreased appetite	食欲减退	8
10027433	Metabolism and nutrition disorders	代谢及营养类疾病	10003022	Appetite disorders	各种食欲障碍	10003018	Appetite and general nutritional disorders	食欲及一般性营养障碍	10060961	Appetite disorder	食欲障碍	2
10027433	Metabolism and nutrition disorders	代谢及营养类疾病	10036451	Potassium imbalance	钾平衡失调	10014412	Electrolyte and fluid balance conditions	电解质及液体平衡状况	10021015	Hypokalaemia	低钾血症	2
10027433	Metabolism and nutrition disorders	代谢及营养类疾病	10037009	Protein metabolism disorders NEC	蛋白代谢异常（不另分类）	10037008	Protein and amino acid metabolism disorders NEC	蛋白质及氨基酸代谢异常（不另分类）	10021083	Hypoproteinaemia	低蛋白血症	2
10027433	Metabolism and nutrition disorders	代谢及营养类疾病	10044084	Total fluid volume decreased	总液体体积减少	10014412	Electrolyte and fluid balance conditions	电解质及液体平衡状况	10012174	Dehydration	脱水	1
10027433	Metabolism and nutrition disorders	代谢及营养类疾病	10014419	Electrolyte imbalance NEC	电解质平衡失调（不另分类）	10014412	Electrolyte and fluid balance conditions	电解质及液体平衡状况	10014418	Electrolyte imbalance	电解质失衡	1
10027433	Metabolism and nutrition disorders	代谢及营养类疾病	10041273	Sodium imbalance	钠平衡失调	10014412	Electrolyte and fluid balance conditions	电解质及液体平衡状况	10021036	Hyponatraemia	低钠血症	1
10028395	Musculoskeletal and connective tissue disorders	各种肌肉骨骼及结缔组织疾病	10006006	Bone related signs and symptoms	骨相关症状和体征	10005959	Bone disorders (excl congenital and fractures)	骨骼类疾病（不包括先天性疾病及骨折）	10006002	Bone pain	骨痛	2
10028395	Musculoskeletal and connective tissue disorders	各种肌肉骨骼及结缔组织疾病	10068757	Musculoskeletal and connective tissue pain and discomfort	肌肉骨骼和结缔组织的各种疼痛与不适	10028393	Musculoskeletal and connective tissue disorders NEC	肌肉骨骼和结缔组织疾病（不另分类）	10033425	Pain in extremity	肢体疼痛	2
10028395	Musculoskeletal and connective tissue disorders	各种肌肉骨骼及结缔组织疾病	10068757	Musculoskeletal and connective tissue pain and discomfort	肌肉骨骼和结缔组织的各种疼痛与不适	10028393	Musculoskeletal and connective tissue disorders NEC	肌肉骨骼和结缔组织疾病（不另分类）	10053156	Musculoskeletal discomfort	肌肉骨骼不适	1
10028395	Musculoskeletal and connective tissue disorders	各种肌肉骨骼及结缔组织疾病	10028323	Muscle pains	肌肉疼痛	10028302	Muscle disorders	肌肉类疾病	10028411	Myalgia	肌痛	1
10029205	Nervous system disorders	各类神经系统疾病	10039912	Seizures and seizure disorders NEC	癫痫和癫痫类疾病 （不另分类）	10039911	Seizures (incl subtypes)	癫痫发作（包括各种亚型）	10010920	Convulsions local	部分惊厥	1
10029205	Nervous system disorders	各类神经系统疾病	10029306	Neurological signs and symptoms NEC	神经学症状和体征（不另分类）	10029305	Neurological disorders NEC	神经类疾病（不另分类）	10013573	Dizziness	头晕	1
10029205	Nervous system disorders	各类神经系统疾病	10033788	Paraesthesias and dysaesthesias	感觉异常和感觉迟钝	10029305	Neurological disorders NEC	神经类疾病（不另分类）	10020937	Hypoaesthesia	感觉减退	1
10037175	Psychiatric disorders	精神病类	10012401	Depressive disorders	各种抑郁病	10012375	Depressed mood disorders and disturbances	抑郁性心境障碍和混乱	10012378	Depression	抑郁	1
10038359	Renal and urinary disorders	肾脏及泌尿系统疾病	10000196	Urinary abnormalities	各种泌尿系统障碍	10046590	Urinary tract signs and symptoms	各种泌尿道体征和症状	10037032	Proteinuria	蛋白尿	17
10038359	Renal and urinary disorders	肾脏及泌尿系统疾病	10005049	Bladder infections and inflammations	膀胱感染和炎症	10004994	Bladder and bladder neck disorders (excl calculi)	膀胱及膀胱颈疾病（不包括结石）	10011793	Cystitis haemorrhagic	出血性膀胱炎	1
10038359	Renal and urinary disorders	肾脏及泌尿系统疾病	10004995	Bladder and urethral symptoms	膀胱和尿道症状	10046590	Urinary tract signs and symptoms	各种泌尿道体征和症状	10036018	Pollakiuria	尿频	1
10038359	Renal and urinary disorders	肾脏及泌尿系统疾病	10038443	Renal failure and impairment	肾衰和肾损害	10038430	Renal disorders (excl nephropathies)	肾脏各种异常（不包括肾病）	10062237	Renal impairment	肾功能损害	1
10038604	Reproductive system and breast disorders	生殖系统及乳腺疾病	10039745	Scrotal disorders NEC	各种阴囊疾病（不另分类）	10013355	Penile and scrotal disorders (excl infections and inflammations)	阴茎及阴囊疾病（不包括感染和炎症）	10039755	Scrotal oedema	阴囊水肿	1
10038738	Respiratory, thoracic and mediastinal disorders	呼吸系统、胸及纵隔疾病	10033979	Parenchymal lung disorders NEC	实质性肺疾病（不另分类）	10024967	Lower respiratory tract disorders (excl obstruction and infection)	下呼吸道疾病（阻塞和感染除外）	10022611	Interstitial lung disease	间质性肺疾病	6
10038738	Respiratory, thoracic and mediastinal disorders	呼吸系统、胸及纵隔疾病	10011233	Coughing and associated symptoms	咳嗽和相关症状	10038716	Respiratory disorders NEC	呼吸系统疾病（不另分类）	10011224	Cough	咳嗽	2
10038738	Respiratory, thoracic and mediastinal disorders	呼吸系统、胸及纵隔疾病	10006334	Breathing abnormalities	各种呼吸异常	10038716	Respiratory disorders NEC	呼吸系统疾病（不另分类）	10013968	Dyspnoea	呼吸困难	1
10038738	Respiratory, thoracic and mediastinal disorders	呼吸系统、胸及纵隔疾病	10035761	Pneumothorax and pleural effusions NEC	气胸和胸腔积液 （不另分类）	10035597	Pleural disorders	胸膜类疾病	10035598	Pleural effusion	胸腔积液	1
10038738	Respiratory, thoracic and mediastinal disorders	呼吸系统、胸及纵隔疾病	10037439	Pulmonary thrombotic and embolic conditions	肺血栓形成和栓塞病症	10037454	Pulmonary vascular disorders	肺血管类疾病	10037377	Pulmonary embolism	肺栓塞	1
10038738	Respiratory, thoracic and mediastinal disorders	呼吸系统、胸及纵隔疾病	10006334	Breathing abnormalities	各种呼吸异常	10038716	Respiratory disorders NEC	呼吸系统疾病（不另分类）	10043089	Tachypnoea	呼吸急促	1
10040785	Skin and subcutaneous tissue disorders	皮肤及皮下组织类疾病	10052566	Rashes, eruptions and exanthems NEC	出疹、发疹和皮疹（不另分类）	10014982	Epidermal and dermal conditions	表皮及真皮状况	10037844	Rash	皮疹	9
10040785	Skin and subcutaneous tissue disorders	皮肤及皮下组织类疾病	10049293	Pruritus NEC	各种瘙痒（不另分类）	10014982	Epidermal and dermal conditions	表皮及真皮状况	10037087	Pruritus	瘙痒	6
10040785	Skin and subcutaneous tissue disorders	皮肤及皮下组织类疾病	10001769	Alopecias	各种秃头症	10040798	Skin appendage conditions	皮肤附属物各种状况	10001760	Alopecia	脱发	1
10040785	Skin and subcutaneous tissue disorders	皮肤及皮下组织类疾病	10015664	Exfoliative conditions	表皮脱落状况	10014982	Epidermal and dermal conditions	表皮及真皮状况	10012455	Dermatitis exfoliative	剥脱性皮炎	1
10040785	Skin and subcutaneous tissue disorders	皮肤及皮下组织类疾病	10012424	Dermal and epidermal conditions NEC	各种表皮和真皮病症（不另分类）	10014982	Epidermal and dermal conditions	表皮及真皮状况	10013786	Dry skin	皮肤干燥	1
10040785	Skin and subcutaneous tissue disorders	皮肤及皮下组织类疾病	10015151	Erythemas	各种皮肤红斑	10014982	Epidermal and dermal conditions	表皮及真皮状况	10015150	Erythema	红斑	1
10040785	Skin and subcutaneous tissue disorders	皮肤及皮下组织类疾病	10020863	Hypertrichoses	各种多毛症	10040798	Skin appendage conditions	皮肤附属物各种状况	10020864	Hypertrichosis	多毛	1
10040785	Skin and subcutaneous tissue disorders	皮肤及皮下组织类疾病	10052566	Rashes, eruptions and exanthems NEC	出疹、发疹和皮疹（不另分类）	10014982	Epidermal and dermal conditions	表皮及真皮状况	10037868	Rash maculo-papular	斑丘疹	1
10040785	Skin and subcutaneous tissue disorders	皮肤及皮下组织类疾病	10042356	Skin and subcutaneous conditions NEC	皮肤和皮下组织病症（不另分类）	10040790	Skin and subcutaneous tissue disorders NEC	皮肤及皮下组织类疾病（不另分类）	10067868	Skin mass	皮肤肿块	1
10040785	Skin and subcutaneous tissue disorders	皮肤及皮下组织类疾病	10046736	Urticarias	各种荨麻疹	10002426	Angioedema and urticaria	血管性水肿和风疹	10046735	Urticaria	荨麻疹	1
10047065	Vascular disorders	血管与淋巴管类疾病	10014524	Non-site specific embolism and thrombosis	部位不确定的栓塞和血栓形成	10014523	Embolism and thrombosis	栓塞及血栓	10061169	Embolism	栓塞	12
10047065	Vascular disorders	血管与淋巴管类疾病	10018987	Haemorrhages NEC	各种出血（不另分类）	10047075	Vascular haemorrhagic disorders	血管性出血疾病	10055798	Haemorrhage	出血	2
10047065	Vascular disorders	血管与淋巴管类疾病	10009193	Circulatory collapse and shock	循环障碍和休克	10011954	Decreased and nonspecific blood pressure disorders and shock	血压降低和性质不明的血压异常及休克	10040560	Shock	休克	1
10047065	Vascular disorders	血管与淋巴管类疾病	10014524	Non-site specific embolism and thrombosis	部位不确定的栓塞和血栓形成	10014523	Embolism and thrombosis	栓塞及血栓	10047249	Venous thrombosis	静脉血栓形成	1
10047065	Vascular disorders	血管与淋巴管类疾病	10034572	Peripheral embolism and thrombosis	周围栓塞和血栓形成	10014523	Embolism and thrombosis	栓塞及血栓	10061408	Venous thrombosis limb	四肢静脉血栓形成	1

## Sheet: Sheet2
soc_code	soc_english	soc_chinese	Count	Rate
10005329	Blood and lymphatic system disorders	血液及淋巴系统疾病	880	0.29983
10007541	Cardiac disorders	心脏器官疾病	71	0.02419
10013993	Ear and labyrinth disorders	耳及迷路类疾病	2	0.00068
10017947	Gastrointestinal disorders	胃肠系统疾病	471	0.16048
10018065	General disorders and administration site conditions	全身性疾病及给药部位各种反应	669	0.22794
10019805	Hepatobiliary disorders	肝胆系统疾病	11	0.00375
10021881	Infections and infestations	感染及侵染类疾病	37	0.01261
10022117	Injury, poisoning and procedural complications	各类损伤、中毒及操作并发症	1	0.00034
10022891	Investigations	各类检查	693	0.23612
10027433	Metabolism and nutrition disorders	代谢及营养类疾病	17	0.00579
10028395	Musculoskeletal and connective tissue disorders	各种肌肉骨骼及结缔组织疾病	6	0.00204
10029205	Nervous system disorders	各类神经系统疾病	3	0.00102
10037175	Psychiatric disorders	精神病类	1	0.00034
10038359	Renal and urinary disorders	肾脏及泌尿系统疾病	20	0.00681
10038604	Reproductive system and breast disorders	生殖系统及乳腺疾病	1	0.00034
10038738	Respiratory, thoracic and mediastinal disorders	呼吸系统、胸及纵隔疾病	12	0.00409
10040785	Skin and subcutaneous tissue disorders	皮肤及皮下组织类疾病	23	0.00784
10047065	Vascular disorders	血管与淋巴管类疾病	17	0.00579

## Sheet: Sheet3
soc_code	soc_english	soc_chinese	hlt_code	hlt_english	hlt_chinese	hlgt_code	hlgt_english	hlgt_chinese	pt_code	pt_english	pt_chinese	Count_a	Count_c	Count_b	Count_d	RoR	RoR_95%CI+	ROR_95%CI-	PRR	PRR_95%CI+	PRR_95%CI-	MHRA_x2	BCPNN	BCPNN_95%CI-	BCPNN_95%CI+	BCPNN_E_IC	BCPNN_signal	EBGM	EBGM_95%CI-	EBGM_95%CI+
10005329	Blood and lymphatic system disorders	血液及淋巴系统疾病	10043555	Thrombocytopenias	各种血小板减少症	10035534	Platelet disorders	血小板类疾病	10043554	Thrombocytopenia	血小板减少症	469	242	2466	9301	7.30961	8.58956	6.22039	6.30136	7.31757	5.42628	754.985	1.48769	1.26601	1.7482	2.78972	++	2.8044	2.38651	3.29547
10005329	Blood and lymphatic system disorders	血液及淋巴系统疾病	10002067	Anaemias NEC	各种贫血（不另分类）	10002086	Anaemias nonhaemolytic and marrow depression	非溶血性贫血及骨髓抑制	10002034	Anaemia	贫血	327	150	2608	9393	7.85151	9.57158	6.44055	7.08816	8.56111	5.86863	559.096	1.54326	1.26592	1.88134	2.89154	++	2.91451	2.39076	3.55301
10005329	Blood and lymphatic system disorders	血液及淋巴系统疾病	10026847	Marrow depression and hypoplastic anaemias	骨髓抑制和增生不良性贫血	10002086	Anaemias nonhaemolytic and marrow depression	非溶血性贫血及骨髓抑制	10028584	Myelosuppression	骨髓抑制	51	19	2884	9524	8.86422	15.0363	5.22566	8.72757	14.7561	5.16196	95.2492	1.6311	0.961569	2.76681	2.93777	++	3.09748	1.82604	5.25422
10005329	Blood and lymphatic system disorders	血液及淋巴系统疾病	10038144	Red blood cell abnormal findings NEC	各种红细胞异常发现（不另分类）	10038158	Red blood cell disorders	红血球类疾病	10015287	Erythropenia	红细胞减少症	10	0	2925	9543	inf	inf		inf	inf		32.5406	2.08795	0	inf	3.06628	+++	4.25145	0	inf
10005329	Blood and lymphatic system disorders	血液及淋巴系统疾病	10029355	Neutropenias	各种嗜中性白细胞减少症	10047954	White blood cell disorders	白血球类疾病	10018687	Granulocytopenia	粒细胞减少症	7	2	2928	9541	11.4049	54.9313	2.36789	11.3801	54.7521	2.36532	14.7385	1.72538	0.358226	8.31026	2.3865	++	3.30668	0.686536	15.9265
10005329	Blood and lymphatic system disorders	血液及淋巴系统疾病	10026847	Marrow depression and hypoplastic anaemias	骨髓抑制和增生不良性贫血	10002086	Anaemias nonhaemolytic and marrow depression	非溶血性贫血及骨髓抑制	10033661	Pancytopenia	全血细胞减少症	4	40	2931	9503	0.324224	0.906962	0.115905	0.325145	0.908024	0.116428	5.11147	-1.37148			0.431598	+	0.386495	0.138166	1.08116
10005329	Blood and lymphatic system disorders	血液及淋巴系统疾病	10029355	Neutropenias	各种嗜中性白细胞减少症	10047954	White blood cell disorders	白血球类疾病	10029354	Neutropenia	中性粒细胞减少症	3	137	2932	9406	0.0702493	0.220684	0.0223621	0.0711996	0.223334	0.0226987	35.9734	-3.45637			0.117076	+	0.0911025	0.0290003	0.286193
10005329	Blood and lymphatic system disorders	血液及淋巴系统疾病	10026847	Marrow depression and hypoplastic anaemias	骨髓抑制和增生不良性贫血	10002086	Anaemias nonhaemolytic and marrow depression	非溶血性贫血及骨髓抑制	10058956	Bicytopenia	双系血细胞减少症	2	1	2933	9542	6.50665	71.7854	0.589764	6.5029	71.6929	0.589845	3.1052	1.50299	0.136232	16.5819	1.54569	++	2.8343	0.256902	31.2697
10005329	Blood and lymphatic system disorders	血液及淋巴系统疾病	10029355	Neutropenias	各种嗜中性白细胞减少症	10047954	White blood cell disorders	白血球类疾病	10016288	Febrile neutropenia	发热性中性粒细胞减少症	2	185	2933	9358	0.0344929	0.139041	0.00855687	0.0351508	0.141519	0.00873083	53.1988	-4.45894			0.0663407	+	0.04547	0.01128	0.18329
10005329	Blood and lymphatic system disorders	血液及淋巴系统疾病	10024385	Leukopenias NEC	各种白细胞减少症（不另分类）	10047954	White blood cell disorders	白血球类疾病	10025327	Lymphopenia	淋巴细胞减少症	2	28	2933	9515	0.231723	0.973319	0.0551674	0.232246	0.974354	0.055358	4.74906	-1.81894			0.361804	+	0.28343	0.0674775	1.19051
10005329	Blood and lymphatic system disorders	血液及淋巴系统疾病	10053567	Coagulopathies	各种凝血功能障碍	10064477	Coagulopathies and bleeding diatheses (excl thrombocytopenic)	凝血功能障碍和易出血类疾病（血小板减少症除外）	10009802	Coagulopathy	凝血障碍	1	2	2934	9541	1.62594	17.9384	0.147375	1.62572	17.9232	0.147461	0.160595	0.502992	0.0455913	5.54932	1.03046	+	1.41715	0.128451	15.6349
10005329	Blood and lymphatic system disorders	血液及淋巴系统疾病	10053567	Coagulopathies	各种凝血功能障碍	10064477	Coagulopathies and bleeding diatheses (excl thrombocytopenic)	凝血功能障碍和易出血类疾病（血小板减少症除外）	10013442	Disseminated intravascular coagulation	弥散性血管内凝血	1	7	2934	9536	0.46431	3.7755	0.0571007	0.464493	3.7739	0.0571698	0.540554	-0.912046			0.641649	+	0.531431	0.0653552	4.32129
10005329	Blood and lymphatic system disorders	血液及淋巴系统疾病	10024379	Leukocytoses NEC	各种白细胞增多症（不另分类）	10047954	White blood cell disorders	白血球类疾病	10024378	Leukocytosis	白细胞增多症	1	7	2934	9536	0.46431	3.7755	0.0571007	0.464493	3.7739	0.0571698	0.540554	-0.912046			0.641649	+	0.531431	0.0653552	4.32129
10007541	Cardiac disorders	心脏器官疾病	10037908	Rate and rhythm disorders NEC	心率和节律异常（不另分类）	10007521	Cardiac arrhythmias	心律失常类疾病	10043071	Tachycardia	心动过速	48	12	2887	9531	13.2054	24.8929	7.00532	13.0058	24.4499	6.91824	106.908	1.76603	0.936857	3.32905	3.19253	+++	3.40116	1.80428	6.41137
10007541	Cardiac disorders	心脏器官疾病	10019281	Heart failures NEC	各种心衰（不另分类）	10019280	Heart failures	各类心脏衰竭	10007554	Cardiac failure	心力衰竭	10	18	2925	9525	1.80912	3.92349	0.834181	1.80636	3.90884	0.834758	2.31923	0.602527	0.277824	1.30672	1.40641	+	1.51837	0.70012	3.29295
10007541	Cardiac disorders	心脏器官疾病	10037908	Rate and rhythm disorders NEC	心率和节律异常（不另分类）	10007521	Cardiac arrhythmias	心律失常类疾病	10006093	Bradycardia	心动过缓	7	8	2928	9535	2.84943	7.8645	1.03239	2.84502	7.83908	1.03253	4.47234	0.988419	0.358119	2.72806	1.67944	++	1.98401	0.718836	5.47592
10007541	Cardiac disorders	心脏器官疾病	10007609	Cardiac signs and symptoms NEC	各种心脏体征和症状（不另分类）	10082206	Cardiac disorders, signs and symptoms NEC	心脏相关疾病、症状和体征（不另分类）	10033557	Palpitations	心悸	3	4	2932	9539	2.44006	10.9088	0.545788	2.43859	10.8897	0.546083	1.45566	0.865562	0.193607	3.86967	1.38805	+	1.82205	0.407553	8.14585
10007541	Cardiac disorders	心脏器官疾病	10037908	Rate and rhythm disorders NEC	心率和节律异常（不另分类）	10007521	Cardiac arrhythmias	心律失常类疾病	10003119	Arrhythmia	心律失常	2	9	2933	9534	0.722355	3.34519	0.155984	0.722544	3.34233	0.1562	0.174497	-0.371477			0.784801	+	0.772991	0.166918	3.57968
10007541	Cardiac disorders	心脏器官疾病	10034469	Pericardial disorders NEC	各种心包异常（不另分类）	10034468	Pericardial disorders	心包类疾病	10034474	Pericardial effusion	心包积液	1	17	2934	9526	0.190986	1.43576	0.0254052	0.191262	1.43661	0.0254634	3.23438	-2.08197			0.365687	+	0.236192	0.0314184	1.7756
10013993	Ear and labyrinth disorders	耳及迷路类疾病	10011879	Hearing losses	各种听力丧失	10019243	Hearing disorders	听力障碍类疾病	10048865	Hypoacusis	听觉减退	1	1	2934	9542	3.25222	52.0135	0.203349	3.25145	51.9692	0.203427	0.779627	1.08795	0.0680258	17.3999	1.17257	+	2.12572	0.132914	33.9973
10013993	Ear and labyrinth disorders	耳及迷路类疾病	10022398	Inner ear signs and symptoms	各种内耳症状和体征	10022396	Inner ear and VIIIth cranial nerve disorders	内耳及第八颅神经类疾病	10047340	Vertigo	眩晕	1	0	2934	9543	inf	inf		inf	inf		3.25171	2.08795	0	inf	1.36014	+	4.25145	0	inf
10017947	Gastrointestinal disorders	胃肠系统疾病	10028817	Nausea and vomiting symptoms	恶心和呕吐症状	10018012	Gastrointestinal signs and symptoms	胃肠道系统症状和体征	10028813	Nausea	恶心	178	247	2757	9296	2.42987	2.95995	1.99471	2.34315	2.82839	1.94116	82.4568	0.832369	0.683303	1.01395	1.76872	++	1.78061	1.46173	2.16905
10017947	Gastrointestinal disorders	胃肠系统疾病	10028817	Nausea and vomiting symptoms	恶心和呕吐症状	10018012	Gastrointestinal signs and symptoms	胃肠道系统症状和体征	10047700	Vomiting	呕吐	177	166	2758	9377	3.62522	4.4992	2.92102	3.46691	4.26717	2.81672	154.616	1.1335	0.913312	1.40676	2.17298	++	2.1939	1.76773	2.7228
10017947	Gastrointestinal disorders	胃肠系统疾病	10012736	Diarrhoea (excl infective)	各种腹泻（不包括感染性的）	10017977	Gastrointestinal motility and defaecation conditions	胃肠运动及排便状况	10012735	Diarrhoea	腹泻	99	179	2836	9364	1.82615	2.34262	1.42355	1.79829	2.2906	1.41179	23.104	0.59837	0.46645	0.767599	1.50092	++	1.514	1.18022	1.94219
10017947	Gastrointestinal disorders	胃肠系统疾病	10017926	Gastrointestinal and abdominal pains (excl oral and throat)	胃肠道和腹部疼痛（不包括口腔和咽喉）	10018012	Gastrointestinal signs and symptoms	胃肠道系统症状和体征	10000081	Abdominal pain	腹痛	6	61	2929	9482	0.318421	0.7373	0.137518	0.319815	0.739014	0.138402	7.94513	-1.39317			0.411889	+	0.380727	0.164426	0.881567
10017947	Gastrointestinal disorders	胃肠系统疾病	10016770	Flatulence, bloating and distension	肠胃胀气、气胀和膨胀	10018012	Gastrointestinal signs and symptoms	胃肠道系统症状和体征	10000060	Abdominal distension	腹胀	2	7	2933	9536	0.928937	4.47419	0.192867	0.928985	4.46956	0.193087	0.00845062	-0.0819707			0.894938	+	0.944766	0.196153	4.55044
10017947	Gastrointestinal disorders	胃肠系统疾病	10017933	Gastrointestinal atonic and hypomotility disorders NEC	各种胃肠道弛缓和动力不足性疾病（不另分类）	10017977	Gastrointestinal motility and defaecation conditions	胃肠运动及排便状况	10010774	Constipation	便秘	1	38	2934	9505	0.0852528	0.621213	0.0116997	0.0855644	0.622946	0.0117526	9.55194	-3.19745			0.192146	+	0.109011	0.0149603	0.794336
10017947	Gastrointestinal disorders	胃肠系统疾病	10030975	Oral dryness and saliva altered	口腔干燥和唾液改变	10039404	Salivary gland conditions	唾液腺疾病类	10013781	Dry mouth	口干	1	9	2934	9534	0.361054	2.85111	0.0457226	0.361272	2.85047	0.0457881	1.01716	-1.23397			0.557506	+	0.425145	0.0538388	3.35721
10017947	Gastrointestinal disorders	胃肠系统疾病	10017948	Gastrointestinal disorders NEC	各种胃肠疾病（不另分类）	10017943	Gastrointestinal conditions NEC	胃肠类疾病（不另分类）	10017944	Gastrointestinal disorder	胃肠疾病	1	11	2934	9532	0.295346	2.28865	0.0381138	0.295586	2.2886	0.0381767	1.54028	-1.49701			0.492873	+	0.354287	0.04572	2.74539
10017947	Gastrointestinal disorders	胃肠系统疾病	10017933	Gastrointestinal atonic and hypomotility disorders NEC	各种胃肠道弛缓和动力不足性疾病（不另分类）	10017977	Gastrointestinal motility and defaecation conditions	胃肠运动及排便状况	10017885	Gastrooesophageal reflux disease	胃食管反流病	1	7	2934	9536	0.46431	3.7755	0.0571007	0.464493	3.7739	0.0571698	0.540554	-0.912046			0.641649	+	0.531431	0.0653552	4.32129
10017947	Gastrointestinal disorders	胃肠系统疾病	10055797	Gingival haemorrhages	各种牙龈出血	10044018	Dental and gingival conditions	牙齿和牙龈类疾病	10018276	Gingival bleeding	牙龈出血	1	1	2934	9542	3.25222	52.0135	0.203349	3.25145	51.9692	0.203427	0.779627	1.08795	0.0680258	17.3999	1.17257	+	2.12572	0.132914	33.9973
10017947	Gastrointestinal disorders	胃肠系统疾病	10017958	Non-site specific gastrointestinal haemorrhages	部位不明的胃肠出血	10017959	Gastrointestinal haemorrhages NEC	胃肠系统出血（不另分类）	10018836	Haematochezia	便血	1	5	2934	9538	0.65017	5.56752	0.0759263	0.65029	5.56411	0.0760008	0.156797	-0.497008			0.755706	+	0.708575	0.0827467	6.06765
10017947	Gastrointestinal disorders	胃肠系统疾病	10031021	Oral soft tissue signs and symptoms	口部软组织症状和体征	10031013	Oral soft tissue conditions	口腔软组织类疾病	10031009	Oral pain	口腔疼痛	1	2	2934	9541	1.62594	17.9384	0.147375	1.62572	17.9232	0.147461	0.160595	0.502992	0.0455913	5.54932	1.03046	+	1.41715	0.128451	15.6349
10017947	Gastrointestinal disorders	胃肠系统疾病	10034371	Peptic ulcers and perforation	消化溃疡和穿孔	10018027	Gastrointestinal ulceration and perforation	胃肠溃疡及穿孔	10034354	Peptic ulcer perforation	消化性溃疡穿孔	1	0	2934	9543	inf	inf		inf	inf		3.25171	2.08795	0	inf	1.36014	+	4.25145	0	inf
10017947	Gastrointestinal disorders	胃肠系统疾病	10042129	Stomatitis and ulceration	口腔黏膜炎和溃疡	10031013	Oral soft tissue conditions	口腔软组织类疾病	10042128	Stomatitis	口腔黏膜炎	1	20	2934	9523	0.162287	1.20978	0.0217701	0.162572	1.21088	0.021827	4.11519	-2.30436			0.323897	+	0.20245	0.0271578	1.50918
10018065	General disorders and administration site conditions	全身性疾病及给药部位各种反应	10003550	Asthenic conditions	虚弱状态	10018073	General system disorders NEC	全身系统疾病（不另分类）	10003549	Asthenia	虚弱	283	84	2652	9459	12.0165	15.3881	9.38368	10.9543	13.9255	8.61701	603.671	1.71298	1.33766	2.1936	3.24347	+++	3.27836	2.56007	4.1982
10018065	General disorders and administration site conditions	全身性疾病及给药部位各种反应	10003550	Asthenic conditions	虚弱状态	10018073	General system disorders NEC	全身系统疾病（不另分类）	10016256	Fatigue	疲劳	273	175	2662	9368	5.48989	6.66939	4.51899	5.07226	6.10448	4.21458	361.636	1.37336	1.13047	1.66842	2.57004	++	2.59073	2.13255	3.14734
10018065	General disorders and administration site conditions	全身性疾病及给药部位各种反应	10016286	Febrile disorders	发热疾病	10005908	Body temperature conditions	体温状况类	10037660	Pyrexia	发热	104	161	2831	9382	2.14074	2.74912	1.66699	2.10031	2.67826	1.64708	37.2122	0.738545	0.575104	0.948436	1.65177	++	1.66849	1.29925	2.14267
10018065	General disorders and administration site conditions	全身性疾病及给药部位各种反应	10030113	Oedema NEC	各种水肿（不另分类）	10018073	General system disorders NEC	全身系统疾病（不另分类）	10030095	Oedema	水肿	3	15	2932	9528	0.649932	2.2466	0.188023	0.65029	2.24473	0.188386	0.470844	-0.497008			0.731374	+	0.708575	0.204988	2.4493
10018065	General disorders and administration site conditions	全身性疾病及给药部位各种反应	10030113	Oedema NEC	各种水肿（不另分类）	10018073	General system disorders NEC	全身系统疾病（不另分类）	10030124	Oedema peripheral	外周水肿	3	20	2932	9523	0.487193	1.6407	0.144668	0.487717	1.64015	0.145028	1.40629	-0.850645			0.601934	+	0.554537	0.164665	1.86749
10018065	General disorders and administration site conditions	全身性疾病及给药部位各种反应	10033372	Pain and discomfort NEC	疼痛和不适（不另分类）	10018073	General system disorders NEC	全身系统疾病（不另分类）	10008479	Chest pain	胸痛	1	12	2934	9531	0.270706	2.08283	0.0351836	0.270954	2.083	0.0352454	1.81261	-1.61249			0.465868	+	0.327034	0.0425046	2.51623
10018065	General disorders and administration site conditions	全身性疾病及给药部位各种反应	10028114	Mucosal findings abnormal	各种粘膜异常	10018073	General system disorders NEC	全身系统疾病（不另分类）	10028116	Mucosal inflammation	粘膜炎症	1	29	2934	9514	0.111816	0.821222	0.0152247	0.112119	0.822738	0.015279	6.81323	-2.81894			0.241203	+	0.141715	0.0192957	1.04081
10018065	General disorders and administration site conditions	全身性疾病及给药部位各种反应	10033372	Pain and discomfort NEC	疼痛和不适（不另分类）	10018073	General system disorders NEC	全身系统疾病（不另分类）	10033371	Pain	疼痛	1	32	2934	9511	0.101302	0.741683	0.0138361	0.101608	0.743285	0.0138899	7.72309	-2.95644			0.222286	+	0.128832	0.0175963	0.943246
10019805	Hepatobiliary disorders	肝胆系统疾病	10019661	Hepatic enzymes and function abnormalities	肝酶和肝功能异常	10019654	Hepatic and hepatobiliary disorders	肝脏及肝胆类疾病	10019670	Hepatic function abnormal	肝功能异常	8	16	2927	9527	1.62743	3.80654	0.695788	1.62572	3.79487	0.696462	1.28693	0.502992	0.215047	1.17649	1.30805	+	1.41715	0.605883	3.31468
10019805	Hepatobiliary disorders	肝胆系统疾病	10019833	Hepatocellular damage and hepatitis NEC	肝细胞损害和肝炎（不另分类）	10019654	Hepatic and hepatobiliary disorders	肝脏及肝胆类疾病	10019717	Hepatitis	肝炎	1	0	2934	9543	inf	inf		inf	inf		3.25171	2.08795	0	inf	1.36014	+	4.25145	0	inf
10019805	Hepatobiliary disorders	肝胆系统疾病	10008636	Cholestasis and jaundice	胆汁淤积和黄疸类病症	10019654	Hepatic and hepatobiliary disorders	肝脏及肝胆类疾病	10020578	Hyperbilirubinaemia	高胆红素血症	1	16	2934	9527	0.202944	1.531	0.0269016	0.203216	1.53175	0.0269604	2.94434	-1.99951			0.382122	+	0.250085	0.0331504	1.88663
10019805	Hepatobiliary disorders	肝胆系统疾病	10019833	Hepatocellular damage and hepatitis NEC	肝细胞损害和肝炎（不另分类）	10019654	Hepatic and hepatobiliary disorders	肝脏及肝胆类疾病	10067125	Liver injury	肝损伤	1	1	2934	9542	3.25222	52.0135	0.203349	3.25145	51.9692	0.203427	0.779627	1.08795	0.0680258	17.3999	1.17257	+	2.12572	0.132914	33.9973
10021881	Infections and infestations	感染及侵染类疾病	10025101	Lower respiratory tract and lung infections	下呼吸道和肺部感染	10021879	Infections - pathogen unspecified	感染 - 未指明病原	10035664	Pneumonia	感染性肺炎	28	122	2907	9421	0.74379	1.12392	0.492228	0.746234	1.1229	0.495918	1.98917	-0.333509			0.794128	+	0.793604	0.525194	1.19919
10021881	Infections and infestations	感染及侵染类疾病	10025101	Lower respiratory tract and lung infections	下呼吸道和肺部感染	10021879	Infections - pathogen unspecified	感染 - 未指明病原	10006451	Bronchitis	支气管炎	1	5	2934	9538	0.65017	5.56752	0.0759263	0.65029	5.56411	0.0760008	0.156797	-0.497008			0.755706	+	0.708575	0.0827467	6.06765
10021881	Infections and infestations	感染及侵染类疾病	10015107	Epstein-Barr viral infections	EB 病毒感染	10047438	Viral infectious disorders	病毒感染性疾病	10015108	Epstein-barr virus infection	EB病毒感染	1	6	2934	9537	0.541752	4.5019	0.0651936	0.541908	4.49956	0.0652652	0.332106	-0.719401			0.694023	+	0.60735	0.0730876	5.04701
10021881	Infections and infestations	感染及侵染类疾病	10017536	Fungal infections NEC	各种真菌感染（不另分类）	10017528	Fungal infectious disorders	真菌感染性疾病	10017533	Fungal infection	真菌感染	1	9	2934	9534	0.361054	2.85111	0.0457226	0.361272	2.85047	0.0457881	1.01716	-1.23397			0.557506	+	0.425145	0.0538388	3.35721
10021881	Infections and infestations	感染及侵染类疾病	10017967	Abdominal and gastrointestinal infections	腹部和胃肠道感染	10021879	Infections - pathogen unspecified	感染 - 未指明病原	10017888	Gastroenteritis	胃肠炎	1	3	2934	9540	1.08384	10.4239	0.112694	1.08382	10.4158	0.112777	0.00486294	0.0879543	0.00914517	0.845906	0.919078	+	1.06286	0.110513	10.2221
10021881	Infections and infestations	感染及侵染类疾病	10017967	Abdominal and gastrointestinal infections	腹部和胃肠道感染	10021879	Infections - pathogen unspecified	感染 - 未指明病原	10017964	Gastrointestinal infection	胃肠感染	1	2	2934	9541	1.62594	17.9384	0.147375	1.62572	17.9232	0.147461	0.160595	0.502992	0.0455913	5.54932	1.03046	+	1.41715	0.128451	15.6349
10021881	Infections and infestations	感染及侵染类疾病	10019972	Herpes viral infections	各种疱疹病毒感染	10047438	Viral infectious disorders	病毒感染性疾病	10019973	Herpes virus infection	疱疹病毒感染	1	1	2934	9542	3.25222	52.0135	0.203349	3.25145	51.9692	0.203427	0.779627	1.08795	0.0680258	17.3999	1.17257	+	2.12572	0.132914	33.9973
10021881	Infections and infestations	感染及侵染类疾病	10019972	Herpes viral infections	各种疱疹病毒感染	10047438	Viral infectious disorders	病毒感染性疾病	10019974	Herpes zoster	带状疱疹	1	10	2934	9533	0.324915	2.5393	0.0415743	0.325145	2.53898	0.0416383	1.27448	-1.37148			0.523201	+	0.386495	0.0494537	3.02057
10021881	Infections and infestations	感染及侵染类疾病	10021902	Infections NEC	各种感染（不另分类）	10021879	Infections - pathogen unspecified	感染 - 未指明病原	10021789	Infection	感染	1	57	2934	9486	0.0567216	0.409815	0.0078507	0.0570429	0.41178	0.00790203	15.3905	-3.77003			0.134428	+	0.0733008	0.0101454	0.529601
10021881	Infections and infestations	感染及侵染类疾病	10040054	Sepsis, bacteraemia, viraemia and fungaemia NEC	脓毒症、菌血症、病毒血症和真菌血症（不另分类）	10021879	Infections - pathogen unspecified	感染 - 未指明病原	10040047	Sepsis	脓毒症	1	96	2934	9447	0.03354	0.240653	0.00467449	0.0338693	0.242804	0.00472449	27.4887	-4.51196			0.0831551	+	0.0438294	0.00610853	0.31448
10022117	Injury, poisoning and procedural complications	各类损伤、中毒及操作并发症	10027677	Fractures and dislocations NEC	骨折和脱臼（不另分类）	10005942	Bone and joint injuries	骨骼及关节损伤	10017076	Fracture	骨折	1	4	2934	9539	0.812798	7.27515	0.0908078	0.812862	7.27004	0.0908859	0.0344803	-0.233974			0.829424	+	0.85029	0.0949965	7.61073
10022891	Investigations	各类检查	10047938	White blood cell analyses	各种白细胞分析	10018851	Haematology investigations (incl blood groups)	血液类检查（包括血型）	10029366	Neutrophil count decreased	中性粒细胞计数降低	428	102	2507	9441	15.8018	19.6982	12.6761	13.6433	16.8645	11.0374	1007.91	1.77957	1.42756	2.21838	3.40744	+++	3.43324	2.75413	4.27981
10022891	Investigations	各类检查	10047938	White blood cell analyses	各种白细胞分析	10018851	Haematology investigations (incl blood groups)	血液类检查（包括血型）	10047942	White blood cell count decreased	白细胞计数降低	74	89	2861	9454	2.74751	3.75041	2.0128	2.70345	3.66962	1.99166	43.9426	0.94868	0.694993	1.29497	1.89509	++	1.93011	1.41397	2.63463
10022891	Investigations	各类检查	10087057	Hepatobiliary function diagnostic procedures	肝胆功能诊断性操作	10019809	Hepatobiliary investigations	肝胆系统检查	10001551	Alanine aminotransferase increased	丙氨酸氨基转移酶升高	69	37	2866	9506	6.18542	9.24192	4.13976	6.06351	9.02067	4.07577	102.714	1.46856	0.982874	2.19424	2.67498	++	2.76745	1.8522	4.13498
10022891	Investigations	各类检查	10087057	Hepatobiliary function diagnostic procedures	肝胆功能诊断性操作	10019809	Hepatobiliary investigations	肝胆系统检查	10003481	Aspartate aminotransferase increased	天门冬氨酸氨基转移酶升高	56	38	2879	9505	4.86536	7.36092	3.21586	4.79161	7.21905	3.1804	68.4374	1.34072	0.886178	2.02841	2.44156	++	2.53278	1.67409	3.8319
10022891	Investigations	各类检查	10038454	Renal function analyses	各种肾功能分析	10038362	Renal and urinary tract investigations and urinalyses	肾脏、泌尿道检查及尿液分析	10005483	Blood creatinine increased	血肌酐升高	20	34	2915	9509	1.91888	3.33885	1.1028	1.91262	3.31763	1.10263	5.50741	0.654995	0.376433	1.13969	1.50678	++	1.57461	0.904947	2.73983
10022891	Investigations	各类检查	10053104	ECG investigations	各种心电图检查	10007512	Cardiac and vascular investigations (excl enzyme tests)	心血管检查（不包括酶检测）	10014387	Electrocardiogram qt prolonged	心电图 QT 间期延长	18	53	2917	9490	1.10491	1.88905	0.646265	1.10427	1.88189	0.647965	0.133038	0.108132	0.0632469	0.184872	1.05934	+	1.07783	0.630427	1.84275
10022891	Investigations	各类检查	10038148	Red blood cell analyses	各种红细胞分析	10018851	Haematology investigations (incl blood groups)	血液类检查（包括血型）	10018884	Haemoglobin decreased	血红蛋白降低	9	41	2926	9502	0.712852	1.46843	0.346055	0.713732	1.46675	0.347307	0.850763	-0.385977			0.769458	+	0.765261	0.371497	1.57639
10022891	Investigations	各类检查	10087057	Hepatobiliary function diagnostic procedures	肝胆功能诊断性操作	10019809	Hepatobiliary investigations	肝胆系统检查	10005364	Blood bilirubin increased	血胆红素升高	6	17	2929	9526	1.14787	2.91408	0.452154	1.14757	2.90795	0.452868	0.0843121	0.149355	0.0588318	0.379164	1.05338	+	1.10907	0.436871	2.81558
10022891	Investigations	各类检查	10036998	Protein analyses NEC	蛋白分析（不另分类）	10037000	Protein and chemistry analyses NEC	蛋白分析及化检（不另分类）	10005287	Blood albumin decreased	血白蛋白降低	2	9	2933	9534	0.722355	3.34519	0.155984	0.722544	3.34233	0.1562	0.174497	-0.371477			0.784801	+	0.772991	0.166918	3.57968
10022891	Investigations	各类检查	10087057	Hepatobiliary function diagnostic procedures	肝胆功能诊断性操作	10019809	Hepatobiliary investigations	肝胆系统检查	10054889	Transaminases increased	转氨酶升高	2	10	2933	9533	0.650051	2.96854	0.142348	0.65029	2.96628	0.142561	0.313745	-0.497008			0.739309	+	0.708575	0.155164	3.23579
10022891	Investigations	各类检查	10040768	Skeletal and cardiac muscle analyses	骨和心肌分析检验	10014938	Enzyme investigations NEC	酶检查（不另分类）	10005470	Blood creatine phosphokinase increased	血肌酸磷酸激酶升高	1	3	2934	9540	1.08384	10.4239	0.112694	1.08382	10.4158	0.112777	0.00486294	0.0879543	0.00914517	0.845906	0.919078	+	1.06286	0.110513	10.2221
10022891	Investigations	各类检查	10009728	Coagulation and bleeding analyses	凝血和出血分析	10018851	Haematology investigations (incl blood groups)	血液类检查（包括血型）	10005520	Blood fibrinogen decreased	血纤维蛋白原降低	1	0	2934	9543	inf	inf		inf	inf		3.25171	2.08795	0	inf	1.36014	+	4.25145	0	inf
10022891	Investigations	各类检查	10047110	Vascular tests NEC (incl blood pressure)	各种血管检查（不另分类）（包括血压）	10007512	Cardiac and vascular investigations (excl enzyme tests)	心血管检查（不包括酶检测）	10005734	Blood pressure decreased	血压降低	1	10	2934	9533	0.324915	2.5393	0.0415743	0.325145	2.53898	0.0416383	1.27448	-1.37148			0.523201	+	0.386495	0.0494537	3.02057
10022891	Investigations	各类检查	10053104	ECG investigations	各种心电图检查	10007512	Cardiac and vascular investigations (excl enzyme tests)	心血管检查（不包括酶检测）	10014363	Electrocardiogram abnormal	心电图异常	1	6	2934	9537	0.541752	4.5019	0.0651936	0.541908	4.49956	0.0652652	0.332106	-0.719401			0.694023	+	0.60735	0.0730876	5.04701
10022891	Investigations	各类检查	10021477	Immunoglobulin analyses	免疫球蛋白分析	10021505	Immunology and allergy investigations	免疫及过敏类检查	10021499	Immunoglobulins decreased	免疫球蛋白减少	1	0	2934	9543	inf	inf		inf	inf		3.25171	2.08795	0	inf	1.36014	+	4.25145	0	inf
10022891	Investigations	各类检查	10005536	Blood gas and acid base analyses	血气和酸碱分析	10027432	Metabolic, nutritional and blood gas investigations	代谢、营养和血气检查	10033318	Oxygen saturation decreased	血氧饱和度降低	1	6	2934	9537	0.541752	4.5019	0.0651936	0.541908	4.49956	0.0652652	0.332106	-0.719401			0.694023	+	0.60735	0.0730876	5.04701
10022891	Investigations	各类检查	10035523	Platelet analyses	血小板分析	10018851	Haematology investigations (incl blood groups)	血液类检查（包括血型）	10035528	Platelet count decreased	血小板计数降低	1	246	2934	9297	0.0128809	0.0918509	0.00180639	0.0132173	0.0941668	0.00185518	74.8553	-5.86041			0.0337074	+	0.0172123	0.00241381	0.122737
10022891	Investigations	各类检查	10009728	Coagulation and bleeding analyses	凝血和出血分析	10018851	Haematology investigations (incl blood groups)	血液类检查（包括血型）	10037063	Prothrombin time prolonged	凝血酶原时间延长	1	3	2934	9540	1.08384	10.4239	0.112694	1.08382	10.4158	0.112777	0.00486294	0.0879543	0.00914517	0.845906	0.919078	+	1.06286	0.110513	10.2221
10022891	Investigations	各类检查	10071941	Physical examination procedures and organ system status	体检步骤和器官系统状态	10071940	Physical examination and organ system status topics	体检和器官系统状态主题	10047895	Weight decreased	体重降低	1	62	2934	9481	0.0521198	0.37605	0.0072237	0.0524427	0.378052	0.00727476	16.9346	-3.88933			0.12458	+	0.0674833	0.00935306	0.486899
10027433	Metabolism and nutrition disorders	代谢及营养类疾病	10003022	Appetite disorders	各种食欲障碍	10003018	Appetite and general nutritional disorders	食欲及一般性营养障碍	10061428	Decreased appetite	食欲减退	8	128	2927	9415	0.201038	0.411162	0.0982974	0.203216	0.414619	0.0996012	23.7818	-1.99951			0.270881	+	0.250085	0.122279	0.511474
10027433	Metabolism and nutrition disorders	代谢及营养类疾病	10003022	Appetite disorders	各种食欲障碍	10003018	Appetite and general nutritional disorders	食欲及一般性营养障碍	10060961	Appetite disorder	食欲障碍	2	2	2933	9541	3.25298	23.1041	0.45801	3.25145	23.073	0.458194	1.5595	1.08795	0.153181	7.72712	1.37862	+	2.12572	0.299295	15.0978
10027433	Metabolism and nutrition disorders	代谢及营养类疾病	10036451	Potassium imbalance	钾平衡失调	10014412	Electrolyte and fluid balance conditions	电解质及液体平衡状况	10021015	Hypokalaemia	低钾血症	2	48	2933	9495	0.134887	0.555326	0.0327639	0.135477	0.557078	0.032947	10.6349	-2.5559			0.230838	+	0.170058	0.0413067	0.700121
10027433	Metabolism and nutrition disorders	代谢及营养类疾病	10037009	Protein metabolism disorders NEC	蛋白代谢异常（不另分类）	10037008	Protein and amino acid metabolism disorders NEC	蛋白质及氨基酸代谢异常（不另分类）	10021083	Hypoproteinaemia	低蛋白血症	2	0	2933	9543	inf	inf		inf	inf		6.50394	2.08795	0	inf	1.75885	++	4.25145	0	inf
10027433	Metabolism and nutrition disorders	代谢及营养类疾病	10044084	Total fluid volume decreased	总液体体积减少	10014412	Electrolyte and fluid balance conditions	电解质及液体平衡状况	10012174	Dehydration	脱水	1	111	2934	9432	0.0289615	0.207517	0.00404193	0.0292923	0.209705	0.00409166	32.1695	-4.7194			0.0725171	+	0.0379594	0.00529769	0.271989
10027433	Metabolism and nutrition disorders	代谢及营养类疾病	10014419	Electrolyte imbalance NEC	电解质平衡失调（不另分类）	10014412	Electrolyte and fluid balance conditions	电解质及液体平衡状况	10014418	Electrolyte imbalance	电解质失衡	1	11	2934	9532	0.295346	2.28865	0.0381138	0.295586	2.2886	0.0381767	1.54028	-1.49701			0.492873	+	0.354287	0.04572	2.74539
10027433	Metabolism and nutrition disorders	代谢及营养类疾病	10041273	Sodium imbalance	钠平衡失调	10014412	Electrolyte and fluid balance conditions	电解质及液体平衡状况	10021036	Hyponatraemia	低钠血症	1	42	2934	9501	0.077101	0.560452	0.0106067	0.0774154	0.562252	0.0106592	10.7762	-3.33831			0.176217	+	0.0988709	0.0136016	0.718699
10028395	Musculoskeletal and connective tissue disorders	各种肌肉骨骼及结缔组织疾病	10006006	Bone related signs and symptoms	骨相关症状和体征	10005959	Bone disorders (excl congenital and fractures)	骨骼类疾病（不包括先天性疾病及骨折）	10006002	Bone pain	骨痛	2	6	2933	9537	1.08387	5.37312	0.21864	1.08382	5.36709	0.218863	0.009729	0.0879543	0.0177423	0.436019	0.962474	+	1.06286	0.214402	5.26896
10028395	Musculoskeletal and connective tissue disorders	各种肌肉骨骼及结缔组织疾病	10068757	Musculoskeletal and connective tissue pain and discomfort	肌肉骨骼和结缔组织的各种疼痛与不适	10028393	Musculoskeletal and connective tissue disorders NEC	肌肉骨骼和结缔组织疾病（不另分类）	10033425	Pain in extremity	肢体疼痛	2	9	2933	9534	0.722355	3.34519	0.155984	0.722544	3.34233	0.1562	0.174497	-0.371477			0.784801	+	0.772991	0.166918	3.57968
10028395	Musculoskeletal and connective tissue disorders	各种肌肉骨骼及结缔组织疾病	10068757	Musculoskeletal and connective tissue pain and discomfort	肌肉骨骼和结缔组织的各种疼痛与不适	10028393	Musculoskeletal and connective tissue disorders NEC	肌肉骨骼和结缔组织疾病（不另分类）	10053156	Musculoskeletal discomfort	肌肉骨骼不适	1	1	2934	9542	3.25222	52.0135	0.203349	3.25145	51.9692	0.203427	0.779627	1.08795	0.0680258	17.3999	1.17257	+	2.12572	0.132914	33.9973
10028395	Musculoskeletal and connective tissue disorders	各种肌肉骨骼及结缔组织疾病	10028323	Muscle pains	肌肉疼痛	10028302	Muscle disorders	肌肉类疾病	10028411	Myalgia	肌痛	1	8	2934	9535	0.406229	3.24939	0.0507855	0.406431	3.24833	0.0508526	0.77111	-1.08197			0.596625	+	0.472383	0.0590559	3.77855
10029205	Nervous system disorders	各类神经系统疾病	10039912	Seizures and seizure disorders NEC	癫痫和癫痫类疾病 （不另分类）	10039911	Seizures (incl subtypes)	癫痫发作（包括各种亚型）	10010920	Convulsions local	部分惊厥	1	0	2934	9543	inf	inf		inf	inf		3.25171	2.08795	0	inf	1.36014	+	4.25145	0	inf
10029205	Nervous system disorders	各类神经系统疾病	10029306	Neurological signs and symptoms NEC	神经学症状和体征（不另分类）	10029305	Neurological disorders NEC	神经类疾病（不另分类）	10013573	Dizziness	头晕	1	41	2934	9502	0.0789898	0.574505	0.0108605	0.0793036	0.57629	0.010913	10.4698	-3.30436			0.179947	+	0.101225	0.0139176	0.736225
10029205	Nervous system disorders	各类神经系统疾病	10033788	Paraesthesias and dysaesthesias	感觉异常和感觉迟钝	10029305	Neurological disorders NEC	神经类疾病（不另分类）	10020937	Hypoaesthesia	感觉减退	1	10	2934	9533	0.324915	2.5393	0.0415743	0.325145	2.53898	0.0416383	1.27448	-1.37148			0.523201	+	0.386495	0.0494537	3.02057
10037175	Psychiatric disorders	精神病类	10012401	Depressive disorders	各种抑郁病	10012375	Depressed mood disorders and disturbances	抑郁性心境障碍和混乱	10012378	Depression	抑郁	1	4	2934	9539	0.812798	7.27515	0.0908078	0.812862	7.27004	0.0908859	0.0344803	-0.233974			0.829424	+	0.85029	0.0949965	7.61073
10038359	Renal and urinary disorders	肾脏及泌尿系统疾病	10000196	Urinary abnormalities	各种泌尿系统障碍	10046590	Urinary tract signs and symptoms	各种泌尿道体征和症状	10037032	Proteinuria	蛋白尿	17	2	2918	9541	27.7925	120.366	6.41726	27.6373	119.554	6.3889	46.0121	1.92749	0.445055	8.34776	3.15547	+++	3.80393	0.878323	16.4744
10038359	Renal and urinary disorders	肾脏及泌尿系统疾病	10005049	Bladder infections and inflammations	膀胱感染和炎症	10004994	Bladder and bladder neck disorders (excl calculi)	膀胱及膀胱颈疾病（不包括结石）	10011793	Cystitis haemorrhagic	出血性膀胱炎	1	2	2934	9541	1.62594	17.9384	0.147375	1.62572	17.9232	0.147461	0.160595	0.502992	0.0455913	5.54932	1.03046	+	1.41715	0.128451	15.6349
10038359	Renal and urinary disorders	肾脏及泌尿系统疾病	10004995	Bladder and urethral symptoms	膀胱和尿道症状	10046590	Urinary tract signs and symptoms	各种泌尿道体征和症状	10036018	Pollakiuria	尿频	1	3	2934	9540	1.08384	10.4239	0.112694	1.08382	10.4158	0.112777	0.00486294	0.0879543	0.00914517	0.845906	0.919078	+	1.06286	0.110513	10.2221
10038359	Renal and urinary disorders	肾脏及泌尿系统疾病	10038443	Renal failure and impairment	肾衰和肾损害	10038430	Renal disorders (excl nephropathies)	肾脏各种异常（不包括肾病）	10062237	Renal impairment	肾功能损害	1	21	2934	9522	0.154543	1.14943	0.0207785	0.154831	1.15059	0.020835	4.41157	-2.37148			0.312011	+	0.193248	0.0259825	1.4373
10038604	Reproductive system and breast disorders	生殖系统及乳腺疾病	10039745	Scrotal disorders NEC	各种阴囊疾病（不另分类）	10013355	Penile and scrotal disorders (excl infections and inflammations)	阴茎及阴囊疾病（不包括感染和炎症）	10039755	Scrotal oedema	阴囊水肿	1	0	2934	9543	inf	inf		inf	inf		3.25171	2.08795	0	inf	1.36014	+	4.25145	0	inf
10038738	Respiratory, thoracic and mediastinal disorders	呼吸系统、胸及纵隔疾病	10033979	Parenchymal lung disorders NEC	实质性肺疾病（不另分类）	10024967	Lower respiratory tract disorders (excl obstruction and infection)	下呼吸道疾病（阻塞和感染除外）	10022611	Interstitial lung disease	间质性肺疾病	6	8	2929	9535	2.44153	7.04245	0.84645	2.43859	7.02258	0.846797	2.91296	0.865562	0.30008	2.49666	1.54584	++	1.82205	0.631682	5.25559
10038738	Respiratory, thoracic and mediastinal disorders	呼吸系统、胸及纵隔疾病	10011233	Coughing and associated symptoms	咳嗽和相关症状	10038716	Respiratory disorders NEC	呼吸系统疾病（不另分类）	10011224	Cough	咳嗽	2	31	2933	9512	0.209232	0.874787	0.0500442	0.209771	0.87599	0.0502332	5.60775	-1.95644			0.333428	+	0.257664	0.0616281	1.07728
10038738	Respiratory, thoracic and mediastinal disorders	呼吸系统、胸及纵隔疾病	10006334	Breathing abnormalities	各种呼吸异常	10038716	Respiratory disorders NEC	呼吸系统疾病（不另分类）	10013968	Dyspnoea	呼吸困难	1	86	2934	9457	0.0374796	0.269238	0.0052174	0.0378075	0.271357	0.00526763	24.3761	-4.35499			0.0921691	+	0.0488672	0.00680263	0.351041
10038738	Respiratory, thoracic and mediastinal disorders	呼吸系统、胸及纵隔疾病	10035761	Pneumothorax and pleural effusions NEC	气胸和胸腔积液 （不另分类）	10035597	Pleural disorders	胸膜类疾病	10035598	Pleural effusion	胸腔积液	1	37	2934	9506	0.0875661	0.638509	0.012009	0.087877	0.640223	0.012062	9.24644	-3.15997			0.196589	+	0.11188	0.0153434	0.815801
10038738	Respiratory, thoracic and mediastinal disorders	呼吸系统、胸及纵隔疾病	10037439	Pulmonary thrombotic and embolic conditions	肺血栓形成和栓塞病症	10037454	Pulmonary vascular disorders	肺血管类疾病	10037377	Pulmonary embolism	肺栓塞	1	45	2934	9498	0.0719382	0.52212	0.00991171	0.0722544	0.523962	0.00996388	11.6964	-3.43561			0.165902	+	0.0924228	0.0127341	0.670795
10038738	Respiratory, thoracic and mediastinal disorders	呼吸系统、胸及纵隔疾病	10006334	Breathing abnormalities	各种呼吸异常	10038716	Respiratory disorders NEC	呼吸系统疾病（不另分类）	10043089	Tachypnoea	呼吸急促	1	2	2934	9541	1.62594	17.9384	0.147375	1.62572	17.9232	0.147461	0.160595	0.502992	0.0455913	5.54932	1.03046	+	1.41715	0.128451	15.6349
10040785	Skin and subcutaneous tissue disorders	皮肤及皮下组织类疾病	10052566	Rashes, eruptions and exanthems NEC	出疹、发疹和皮疹（不另分类）	10014982	Epidermal and dermal conditions	表皮及真皮状况	10037844	Rash	皮疹	9	47	2926	9496	0.621457	1.26955	0.304209	0.622618	1.26887	0.305511	1.73559	-0.549476			0.694085	+	0.683268	0.334466	1.39582
10040785	Skin and subcutaneous tissue disorders	皮肤及皮下组织类疾病	10049293	Pruritus NEC	各种瘙痒（不另分类）	10014982	Epidermal and dermal conditions	表皮及真皮状况	10037087	Pruritus	瘙痒	6	23	2929	9520	0.847893	2.08433	0.344918	0.848204	2.08112	0.345703	0.129573	-0.185064			0.868857	+	0.87961	0.35782	2.1623
10040785	Skin and subcutaneous tissue disorders	皮肤及皮下组织类疾病	10001769	Alopecias	各种秃头症	10040798	Skin appendage conditions	皮肤附属物各种状况	10001760	Alopecia	脱发	1	15	2934	9528	0.216496	1.63971	0.0285847	0.216763	1.64035	0.0286441	2.65662	-1.91205			0.400103	+	0.265716	0.0350833	2.01249
10040785	Skin and subcutaneous tissue disorders	皮肤及皮下组织类疾病	10015664	Exfoliative conditions	表皮脱落状况	10014982	Epidermal and dermal conditions	表皮及真皮状况	10012455	Dermatitis exfoliative	剥脱性皮炎	1	1	2934	9542	3.25222	52.0135	0.203349	3.25145	51.9692	0.203427	0.779627	1.08795	0.0680258	17.3999	1.17257	+	2.12572	0.132914	33.9973
10040785	Skin and subcutaneous tissue disorders	皮肤及皮下组织类疾病	10012424	Dermal and epidermal conditions NEC	各种表皮和真皮病症（不另分类）	10014982	Epidermal and dermal conditions	表皮及真皮状况	10013786	Dry skin	皮肤干燥	1	6	2934	9537	0.541752	4.5019	0.0651936	0.541908	4.49956	0.0652652	0.332106	-0.719401			0.694023	+	0.60735	0.0730876	5.04701
10040785	Skin and subcutaneous tissue disorders	皮肤及皮下组织类疾病	10015151	Erythemas	各种皮肤红斑	10014982	Epidermal and dermal conditions	表皮及真皮状况	10015150	Erythema	红斑	1	18	2934	9525	0.180357	1.35164	0.0240661	0.180636	1.35258	0.0241238	3.52639	-2.15997			0.350608	+	0.22376	0.0298577	1.67691
10040785	Skin and subcutaneous tissue disorders	皮肤及皮下组织类疾病	10020863	Hypertrichoses	各种多毛症	10040798	Skin appendage conditions	皮肤附属物各种状况	10020864	Hypertrichosis	多毛	1	0	2934	9543	inf	inf		inf	inf		3.25171	2.08795	0	inf	1.36014	+	4.25145	0	inf
10040785	Skin and subcutaneous tissue disorders	皮肤及皮下组织类疾病	10052566	Rashes, eruptions and exanthems NEC	出疹、发疹和皮疹（不另分类）	10014982	Epidermal and dermal conditions	表皮及真皮状况	10037868	Rash maculo-papular	斑丘疹	1	6	2934	9537	0.541752	4.5019	0.0651936	0.541908	4.49956	0.0652652	0.332106	-0.719401			0.694023	+	0.60735	0.0730876	5.04701
10040785	Skin and subcutaneous tissue disorders	皮肤及皮下组织类疾病	10042356	Skin and subcutaneous conditions NEC	皮肤和皮下组织病症（不另分类）	10040790	Skin and subcutaneous tissue disorders NEC	皮肤及皮下组织类疾病（不另分类）	10067868	Skin mass	皮肤肿块	1	2	2934	9541	1.62594	17.9384	0.147375	1.62572	17.9232	0.147461	0.160595	0.502992	0.0455913	5.54932	1.03046	+	1.41715	0.128451	15.6349
10040785	Skin and subcutaneous tissue disorders	皮肤及皮下组织类疾病	10046736	Urticarias	各种荨麻疹	10002426	Angioedema and urticaria	血管性水肿和风疹	10046735	Urticaria	荨麻疹	1	6	2934	9537	0.541752	4.5019	0.0651936	0.541908	4.49956	0.0652652	0.332106	-0.719401			0.694023	+	0.60735	0.0730876	5.04701
10047065	Vascular disorders	血管与淋巴管类疾病	10014524	Non-site specific embolism and thrombosis	部位不确定的栓塞和血栓形成	10014523	Embolism and thrombosis	栓塞及血栓	10061169	Embolism	栓塞	12	25	2923	9518	1.563	3.11485	0.784294	1.5607	3.10253	0.785092	1.63812	0.463463	0.232561	0.923623	1.30807	+	1.37885	0.69189	2.74787
10047065	Vascular disorders	血管与淋巴管类疾病	10018987	Haemorrhages NEC	各种出血（不另分类）	10047075	Vascular haemorrhagic disorders	血管性出血疾病	10055798	Haemorrhage	出血	2	13	2933	9530	0.499882	2.21648	0.112738	0.500223	2.21544	0.112945	0.866551	-0.818936			0.629789	+	0.56686	0.127844	2.51346
10047065	Vascular disorders	血管与淋巴管类疾病	10009193	Circulatory collapse and shock	循环障碍和休克	10011954	Decreased and nonspecific blood pressure disorders and shock	血压降低和性质不明的血压异常及休克	10040560	Shock	休克	1	2	2934	9541	1.62594	17.9384	0.147375	1.62572	17.9232	0.147461	0.160595	0.502992	0.0455913	5.54932	1.03046	+	1.41715	0.128451	15.6349
10047065	Vascular disorders	血管与淋巴管类疾病	10014524	Non-site specific embolism and thrombosis	部位不确定的栓塞和血栓形成	10014523	Embolism and thrombosis	栓塞及血栓	10047249	Venous thrombosis	静脉血栓形成	1	1	2934	9542	3.25222	52.0135	0.203349	3.25145	51.9692	0.203427	0.779627	1.08795	0.0680258	17.3999	1.17257	+	2.12572	0.132914	33.9973
10047065	Vascular disorders	血管与淋巴管类疾病	10034572	Peripheral embolism and thrombosis	周围栓塞和血栓形成	10014523	Embolism and thrombosis	栓塞及血栓	10061408	Venous thrombosis limb	四肢静脉血栓形成	1	0	2934	9543	inf	inf		inf	inf		3.25171	2.08795	0	inf	1.36014	+	4.25145	0	inf
